# Supplementary material for: Disrupted Lipid Metabolism, Cytokine Signaling, and Dormancy: Hallmarks of Doxorubicin-Resistant Triple-Negative Breast Cancer Models
Source: Cancers (Basel). 2024 Dec 23;16(24):4273. doi: 10.3390/cancers16244273 (PMC11674486; doi:10.3390/cancers16244273)
Supplement: Supplementary file 1 [file cancers-16-04273-s001.zip › Table S1.xlsx]

## Sheet: DEG1 Diff_expression_all_compar
Table S1. Differentially expressed genes in DoxR vs control TNBC cells (2.0 FC, p < 0.05 FDR)
Row-names	Regulation	Symbol	DoxR-WT___log2FoldChange	DoxR-WT___padj
ENSG00000133636	up	NTS	24.1529	1.51233e-12
ENSG00000164626	up	KCNK5	10.4819	0.0177096
ENSG00000285508	up		9.92152	6.66474e-05
ENSG00000158517	up	NCF1	9.66355	2.89649e-10
ENSG00000268606	up	MAGEA2	9.66304	0.0169162
ENSG00000255071	up	SAA2-SAA4	9.22109	0.0273974
ENSG00000077935	up	SMC1B	8.92032	0.0340194
ENSG00000134339	up	SAA2	8.81011	0.00283483
ENSG00000198729	up	PPP1R14C	8.73563	0.0416563
ENSG00000125730	up	C3	8.40532	9.05132e-06
ENSG00000108691	up	CCL2	8.33948	5.58585e-06
ENSG00000203618	up	GP1BB	8.12909	0.00567345
ENSG00000173432	up	SAA1	8.01568	0.00666759
ENSG00000281991	up	TMEM265	8.00391	0.0282148
ENSG00000140835	up	CHST4	7.70869	0.000230531
ENSG00000120215	up	MLANA	7.68513	0.000152552
ENSG00000120937	up	NPPB ENSG00000120937	7.63003	0.0346876
ENSG00000148346	up	LCN2	7.23873	0.0180637
ENSG00000013297	up	CLDN11	6.95824	0.000161876
ENSG00000105967	up	TFEC	6.92674	0.000229417
ENSG00000160191	up	PDE9A	6.88507	0.00945677
ENSG00000223448	up	LTB	6.80833	0.0115723
ENSG00000221878	up	PSG7	6.78028	0.00389229
ENSG00000148965	up	SAA4	6.72468	0.0344847
ENSG00000161249	up	DMKN	6.67987	0.000384103
ENSG00000079385	up	CEACAM1 ENSG00000079385	6.46033	0.0125537
ENSG00000106078	up	COBL	6.43658	0.0104727
ENSG00000140022	up	STON2	6.32175	1.88781e-12
ENSG00000087245	up	MMP2	6.20039	0.025252
ENSG00000120278	up	PLEKHG1	6.18623	0.00310953
ENSG00000242221	up	PSG2	5.90588	0.000284135
ENSG00000115112	up	TFCP2L1	5.78874	0.0401856
ENSG00000134545	up	KLRC1	5.78872	0.000120122
ENSG00000155918	up	RAET1L	5.69728	0.0457363
ENSG00000277796	up	CCL3L3	5.65195	0.0277934
ENSG00000168685	up	IL7R	5.46278	0.00471929
ENSG00000008517	up	IL32	5.0505	0.0132776
ENSG00000134326	up	CMPK2	4.91442	5.58653e-06
ENSG00000125538	up	IL1B	4.71801	0.0424767
ENSG00000136250	up	AOAH	4.69161	0.000389632
ENSG00000052850	up	ALX4	4.66238	0.0340414
ENSG00000120915	up	EPHX2	4.65396	9.25304e-06
ENSG00000064205	up	CCN5	4.61436	0.0126742
ENSG00000274233	up	CCL5	4.60066	6.15228e-07
ENSG00000134321	up	RSAD2	4.5537	0.0118805
ENSG00000100985	up	MMP9	4.38815	5.61375e-12
ENSG00000173918	up	C1QTNF1	4.3022	0.000315057
ENSG00000136573	up	BLK	4.30191	0.0235758
ENSG00000135127	up	BICDL1	4.12152	0.0132761
ENSG00000136167	up	LCP1	4.10863	0.0309453
ENSG00000276363	up	VSTM1	3.9855	0.00404963
ENSG00000276600	up	RAB7B	3.81921	0.0458105
ENSG00000108821	up	COL1A1 ENSG00000108821	3.8008	0.0200764
ENSG00000204174	up	NPY4R	3.77577	0.0472008
ENSG00000154451	up	GBP5	3.74863	1.49411e-11
ENSG00000152137	up	HSPB8	3.68003	0.0482168
ENSG00000160223	up	ICOSLG	3.63441	7.2051e-08
ENSG00000169896	up	ITGAM	3.54838	0.00263301
ENSG00000089127	up	OAS1	3.51824	9.15138e-05
ENSG00000157601	up	MX1	3.45181	8.13456e-05
ENSG00000069431	up	ABCC9	3.42024	0.0131524
ENSG00000280549	up	PADI3	3.41614	0.00734802
ENSG00000132182	up	NUP210	3.40661	0.000578095
ENSG00000169245	up	CXCL10 ENSG00000169245	3.40588	0.0313559
ENSG00000106560	up	GIMAP2	3.34718	0.00470954
ENSG00000140092	up	FBLN5	3.28695	0.00871915
ENSG00000171227	up	TMEM37	3.28041	0.0215893
ENSG00000126709	up	IFI6	3.23329	0.00573989
ENSG00000112299	up	VNN1	3.22068	0.0352043
ENSG00000124171	up	PARD6B	3.12817	0.00787015
ENSG00000138347	up	MYPN	3.02611	7.17958e-08
ENSG00000121361	up	KCNJ8	2.89939	0.0453902
ENSG00000135324	up	MRAP2	2.89021	0.0244267
ENSG00000130762	up	ARHGEF16	2.77802	0.00107288
ENSG00000138135	up	CH25H	2.67829	0.0221185
ENSG00000185745	up	IFIT1	2.63991	0.000294583
ENSG00000184979	up	USP18	2.6156	3.78089e-13
ENSG00000136114	up	THSD1	2.57018	0.00148232
ENSG00000149968	up	MMP3	2.52404	0.00124935
ENSG00000163739	up	CXCL1	2.49208	2.8091e-09
ENSG00000100311	up	PDGFB	2.45493	0.000386054
ENSG00000286053	up	ASDURF	2.41141	0.00017628
ENSG00000163347	up	CLDN1	2.37858	1.43384e-07
ENSG00000160712	up	IL6R	2.34157	0.00170823
ENSG00000187608	up	ISG15	2.32306	3.61139e-08
ENSG00000050730	up	TNIP3	2.30713	0.0395644
ENSG00000124145	up	SDC4	2.27937	4.6925e-05
ENSG00000079215	up	SLC1A3	2.2637	0.000513181
ENSG00000117266	up	CDK18	2.25683	0.0181147
ENSG00000140416	up	TPM1	2.24048	0.00292802
ENSG00000149633	up	KIAA1755	2.15736	0.0429182
ENSG00000023445	up	BIRC3	2.15195	0.00338152
ENSG00000184985	up	SORCS2	2.03262	0.044332
ENSG00000111331	up	OAS3	1.98733	0.000116493
ENSG00000167779	up	IGFBP6	1.96721	0.00148046
ENSG00000115267	up	IFIH1	1.91104	9.98418e-14
ENSG00000128656	up	CHN1	1.87637	0.0427643
ENSG00000255150	up	EID3	1.85789	0.00230705
ENSG00000164181	up	ELOVL7 ENSG00000164181	1.84159	4.46027e-32
ENSG00000113356	up	POLR3G	1.77916	0.000534775
ENSG00000274137	up	MYOM2	1.75429	0.00313403
ENSG00000168062	up	BATF2	1.73601	0.000521889
ENSG00000251503	up	CENPS-CORT	1.72617	0.00116097
ENSG00000153956	up	CACNA2D1	1.72303	2.20669e-07
ENSG00000128604	up	IRF5	1.71441	7.4441e-05
ENSG00000101347	up	SAMHD1	1.70019	0.000171835
ENSG00000105499	up	PLA2G4C	1.6636	0.00555809
ENSG00000110328	up	GALNT18	1.64443	0.00148239
ENSG00000003987	up	MTMR7	1.62823	0.0329416
ENSG00000102897	up	LYRM1	1.62416	9.0861e-06
ENSG00000065833	up	ME1	1.6213	6.0771e-12
ENSG00000184307	up	ZDHHC23	1.61106	1.74677e-14
ENSG00000171992	up	SYNPO	1.60862	0.00121239
ENSG00000103642	up	LACTB	1.56894	0.000634624
ENSG00000106034	up	CPED1	1.55739	0.00114379
ENSG00000148483	up	TMEM236	1.534	4.11682e-07
ENSG00000276432	up	RDM1	1.53281	0.0477045
ENSG00000139116	up	KIF21A	1.50474	0.00373506
ENSG00000164236	up	ANKRD33B	1.49775	0.00210343
ENSG00000176463	up	SLCO3A1	1.49317	1.40112e-05
ENSG00000163734	up	CXCL3	1.48407	0.0380747
ENSG00000138061	up	CYP1B1	1.48307	0.0278102
ENSG00000143375	up	CGN	1.47129	0.000267096
ENSG00000155846	up	PPARGC1B	1.4519	1.25184e-11
ENSG00000156876	up	SASS6	1.44676	0.000983742
ENSG00000160606	up	TLCD1	1.43289	0.0309051
ENSG00000130940	up	CASZ1	1.42551	0.0027451
ENSG00000184254	up	ALDH1A3	1.4242	0.0394408
ENSG00000154639	up	CXADR	1.40555	1.83516e-07
ENSG00000099957	up	P2RX6	1.40395	0.0204154
ENSG00000198431	up	TXNRD1	1.36229	0.0169162
ENSG00000160124	up	MIX23	1.36106	1.74803e-06
ENSG00000146757	up	ZNF92	1.35282	1.44373e-05
ENSG00000140323	up	DISP2	1.34803	0.0120678
ENSG00000271793	up		1.34368	0.00375884
ENSG00000198039	up	ZNF273	1.32304	0.000190843
ENSG00000118894	up	EEF2KMT	1.3124	1.60178e-05
ENSG00000151917	up	BEND6	1.29952	0.00745677
ENSG00000189410	up	SH2D5	1.2967	0.00175753
ENSG00000131019	up	ULBP3	1.29391	0.000346616
ENSG00000116830	up	TTF2	1.29301	1.26751e-18
ENSG00000173041	up	ZNF680	1.28075	0.000647299
ENSG00000105971	up	CAV2	1.27395	0.00975425
ENSG00000105939	up	ZC3HAV1	1.26848	0.00908202
ENSG00000125630	up	POLR1B	1.266	0.000195726
ENSG00000075131	up	TIPIN	1.2651	3.52575e-07
ENSG00000081923	up	ATP8B1	1.26406	3.7832e-26
ENSG00000023909	up	GCLM	1.25313	2.79516e-08
ENSG00000029534	up	ANK1	1.25192	0.00399604
ENSG00000188191	up	PRKAR1B	1.24595	3.4047e-39
ENSG00000105974	up	CAV1	1.23587	1.30715e-15
ENSG00000273607	up	CHCHD10	1.22915	0.000480398
ENSG00000115541	up	HSPE1	1.22311	6.82625e-08
ENSG00000128609	up	NDUFA5	1.21809	0.0009331
ENSG00000221926	up	TRIM16	1.21415	0.007521
ENSG00000285723	up		1.21383	0.00723889
ENSG00000213066	up	CEP43	1.21327	0.00538524
ENSG00000134317	up	GRHL1	1.21322	0.000145333
ENSG00000163624	up	CDS1	1.20466	0.00261003
ENSG00000079691	up	CARMIL1	1.20167	0.00429832
ENSG00000144381	up	HSPD1	1.19855	3.54405e-06
ENSG00000064393	up	HIPK2	1.19429	0.0238313
ENSG00000091127	up	PUS7	1.18919	0.00260419
ENSG00000140961	up	OSGIN1	1.18697	0.0338272
ENSG00000262771	up	SSBP1	1.18608	0.00666611
ENSG00000161980	up	POLR3K	1.18348	0.00128577
ENSG00000138035	up	PNPT1	1.18213	0.00819114
ENSG00000123600	up	METTL8	1.18096	0.00440671
ENSG00000125454	up	SLC25A19	1.17715	0.0400752
ENSG00000196247	up	ZNF107	1.17491	0.0135077
ENSG00000174446	up	SNAPC5	1.17464	1.60671e-14
ENSG00000072274	up	TFRC	1.17073	0.00625469
ENSG00000088205	up	DDX18	1.16897	0.000481621
ENSG00000106554	up	CHCHD3	1.16573	3.33029e-08
ENSG00000105948	up	TTC26	1.16548	4.94906e-06
ENSG00000112208	up	BAG2	1.16544	0.0244929
ENSG00000105810	up	CDK6	1.16522	0.0356126
ENSG00000132031	up	MATN3	1.16351	0.00633928
ENSG00000172115	up	CYCS	1.16055	4.46294e-05
ENSG00000185088	up	RPS27L	1.15199	0.00143089
ENSG00000130477	up	UNC13A	1.14622	0.0339516
ENSG00000078237	up	TIGAR	1.1427	0.0305808
ENSG00000090263	up	MRPS33	1.14263	0.00154939
ENSG00000178718	up	RPP25	1.13284	1.11606e-06
ENSG00000185238	up	PRMT3	1.1326	0.014025
ENSG00000163002	up	NUP35	1.12344	0.0107839
ENSG00000155561	up	NUP205	1.11699	0.0307804
ENSG00000163006	up	CCDC138	1.10932	0.00142978
ENSG00000123609	up	NMI	1.10451	0.000326771
ENSG00000084444	up	FAM234B	1.10041	0.0186332
ENSG00000082516	up	GEMIN5	1.0975	0.00100328
ENSG00000285292	up	ABCF2-H2BE1	1.0937	0.00117482
ENSG00000169607	up	CKAP2L	1.09229	0.0396879
ENSG00000213160	up	KLHL23	1.08734	0.014303
ENSG00000083454	up	P2RX5	1.08561	0.00290855
ENSG00000035141	up	FAM136A	1.08539	0.0287389
ENSG00000124279	up	FASTKD3	1.07584	1.875e-07
ENSG00000105821	up	DNAJC2	1.07525	4.50011e-07
ENSG00000126602	up	TRAP1	1.07292	2.68521e-09
ENSG00000127564	up	PKMYT1	1.07287	0.00560936
ENSG00000185947	up	ZNF267	1.06961	8.48961e-15
ENSG00000065183	up	WDR3	1.06933	0.000325715
ENSG00000196584	up	XRCC2	1.06078	0.000442783
ENSG00000166797	up	CIAO2A	1.05998	8.29828e-05
ENSG00000140263	up	SORD	1.0595	7.90174e-08
ENSG00000069869	up	NEDD4	1.05767	0.00763019
ENSG00000172366	up	MCRIP2	1.05409	0.00171646
ENSG00000116096	up	SPR	1.0535	0.00287422
ENSG00000135972	up	MRPS9	1.04853	3.66883e-05
ENSG00000271303	up	SRXN1	1.04398	1.87085e-29
ENSG00000113460	up	BRIX1	1.04376	5.60347e-05
ENSG00000214194	up	SMIM30	1.0424	0.000183732
ENSG00000197008	up	ZNF138	1.03967	0.00189826
ENSG00000198898	up	CAPZA2	1.03958	5.33487e-07
ENSG00000085662	up	AKR1B1	1.03873	0.0113252
ENSG00000148926	up	ADM	1.03798	0.000145421
ENSG00000140526	up	ABHD2	1.03714	1.51925e-05
ENSG00000155438	up	NIFK	1.03046	0.00610114
ENSG00000065615	up	CYB5R4	1.02963	0.00115497
ENSG00000196715	up	VKORC1L1	1.02904	0.00012812
ENSG00000018510	up	AGPS	1.0258	0.0124751
ENSG00000136371	up	MTHFS	1.01708	0.0196427
ENSG00000106348	up	IMPDH1	1.01583	0.000149266
ENSG00000109586	up	GALNT7	1.01307	0.0112871
ENSG00000144824	up	PHLDB2	1.0098	5.26073e-05
ENSG00000247077	up	PGAM5	1.00898	1.63897e-09
ENSG00000109854	up	HTATIP2	1.00573	7.05656e-05
ENSG00000073060	up	SCARB1	1.00567	0.00113984
ENSG00000171490	up	RSL1D1	1.00396	0.00225799
ENSG00000166411	up	IDH3A	1.00301	1.20357e-09
ENSG00000234545	up	FAM133B	1.00029	3.04475e-05
ENSG00000134324	Down	LPIN1	-1.00181	0.0453292
ENSG00000086619	Down	ERO1B ENSG00000086619	-1.00311	0.0172546
ENSG00000168779	Down	SHOX2	-1.0032	0.00975425
ENSG00000122378	Down	PRXL2A	-1.00799	3.43241e-09
ENSG00000160285	Down	LSS ENSG00000160285	-1.0087	5.28379e-06
ENSG00000083750	Down	RRAGB	-1.00993	0.00287726
ENSG00000188766	Down	SPRED3	-1.01302	0.00471929
ENSG00000150961	Down	SEC24D	-1.01336	0.000363255
ENSG00000197948	Down	FCHSD1	-1.01478	0.000829211
ENSG00000026036	Down	RTEL1-TNFRSF6B	-1.01741	0.0491966
ENSG00000163110	Down	PDLIM5	-1.01904	0.000684846
ENSG00000162512	Down	SDC3	-1.02048	0.000325715
ENSG00000109654	Down	TRIM2	-1.02157	6.71909e-05
ENSG00000160781	Down	PAQR6	-1.02297	0.0167938
ENSG00000179922	Down	ZNF784	-1.0251	0.0174105
ENSG00000142961	Down	MOB3C	-1.02942	0.0209227
ENSG00000149582	Down	TMEM25	-1.03182	0.0400926
ENSG00000185022	Down	MAFF	-1.03594	0.00110833
ENSG00000183826	Down	BTBD9	-1.03983	0.0490002
ENSG00000278718	Down	GSDMD	-1.04679	6.29934e-47
ENSG00000177169	Down	ULK1	-1.04679	0.0239201
ENSG00000156140	Down	ADAMTS3	-1.04803	0.00871915
ENSG00000166343	Down	MSS51	-1.05155	0.0134461
ENSG00000142784	Down	WDTC1	-1.05539	0.0219833
ENSG00000151240	Down	DIP2C	-1.05554	0.000106969
ENSG00000161914	Down	ZNF653	-1.05744	0.019957
ENSG00000094631	Down	HDAC6	-1.06041	0.0105282
ENSG00000164010	Down	ERMAP	-1.06098	0.0158252
ENSG00000179981	Down	TSHZ1	-1.06221	0.0174105
ENSG00000006015	Down	REX1BD	-1.06354	0.000356512
ENSG00000104983	Down	CCDC61	-1.06633	7.90849e-07
ENSG00000197858	Down	GPAA1	-1.0675	0.00659003
ENSG00000167508	Down	MVD	-1.06858	0.00712703
ENSG00000154127	Down	UBASH3B	-1.06933	0.0411899
ENSG00000164088	Down	PPM1M	-1.07102	0.000353729
ENSG00000204272	Down	NBDY	-1.07206	0.0121834
ENSG00000035862	Down	TIMP2	-1.07227	0.00021862
ENSG00000088387	Down	DOCK9	-1.07419	0.033815
ENSG00000275575	Down	PTP4A3	-1.07435	0.0141004
ENSG00000144857	Down	BOC	-1.0802	7.79313e-05
ENSG00000084731	Down	KIF3C	-1.08104	0.0126595
ENSG00000079150	Down	FKBP7	-1.0813	0.0274182
ENSG00000112972	Down	HMGCS1	-1.08308	0.000155595
ENSG00000197530	Down	MIB2	-1.08378	0.00088516
ENSG00000159200	Down	RCAN1	-1.08525	0.0206654
ENSG00000117448	Down	AKR1A1	-1.08702	0.000186414
ENSG00000105647	Down	PIK3R2	-1.08849	0.013031
ENSG00000285451	Down	ADCK5	-1.08933	9.50513e-05
ENSG00000162572	Down	SCNN1D	-1.09173	0.0306068
ENSG00000130511	Down	SSBP4	-1.09181	0.0460286
ENSG00000130158	Down	DOCK6	-1.09709	4.50889e-07
ENSG00000138640	Down	FAM13A ENSG00000138640	-1.09992	0.00867858
ENSG00000164761	Down	TNFRSF11B	-1.10395	0.0044573
ENSG00000102265	Down	TIMP1	-1.11083	9.71206e-08
ENSG00000154309	Down	DISP1	-1.11357	0.000281321
ENSG00000196123	Down	KIAA0895L	-1.11392	0.00117085
ENSG00000253305	Down	PCDHGB6	-1.11759	0.000634086
ENSG00000102181	Down	CD99L2	-1.12381	0.0121117
ENSG00000250571	Down	GLI4	-1.13145	0.043196
ENSG00000029993	Down	HMGB3	-1.13151	0.0281734
ENSG00000104774	Down	MAN2B1	-1.13416	3.21347e-10
ENSG00000276547	Down	PCDHGB5	-1.13544	0.00924167
ENSG00000213563	Down	C8orf82	-1.14234	0.000245056
ENSG00000188064	Down	WNT7B	-1.14353	7.4441e-05
ENSG00000127220	Down	ABHD8	-1.14434	0.000482784
ENSG00000168785	Down	TSPAN5	-1.14509	4.73095e-17
ENSG00000105662	Down	CRTC1	-1.1487	3.71514e-05
ENSG00000137103	Down	TMEM8B ENSG00000137103	-1.15118	0.0491066
ENSG00000128573	Down	FOXP2	-1.15161	1.92636e-07
ENSG00000181773	Down	GPR3	-1.15409	0.0227548
ENSG00000130313	Down	PGLS	-1.15568	2.25545e-11
ENSG00000012822	Down	CALCOCO1	-1.15683	0.00103911
ENSG00000070540	Down	WIPI1	-1.15754	5.23017e-06
ENSG00000070669	Down	ASNS	-1.16128	0.0468106
ENSG00000127511	Down	SIN3B	-1.16208	0.00622811
ENSG00000177051	Down	FBXO46	-1.16307	2.9223e-06
ENSG00000032444	Down	PNPLA6	-1.16599	3.88368e-09
ENSG00000225697	Down	SLC26A6	-1.17024	9.23479e-06
ENSG00000106537	Down	TSPAN13	-1.17437	0.0153299
ENSG00000101986	Down	ABCD1	-1.17629	0.000387212
ENSG00000285482	Down	DGAT1	-1.18035	1.69377e-11
ENSG00000141971	Down	MVB12A	-1.18375	0.0172406
ENSG00000142046	Down	TMEM91	-1.18434	0.0306258
ENSG00000240038	Down	AMY2B	-1.19138	0.00304247
ENSG00000167578	Down	RAB4B	-1.19924	1.50362e-08
ENSG00000239779	Down	WBP1	-1.20394	1.55619e-11
ENSG00000102312	Down	PORCN	-1.20588	0.000471359
ENSG00000147364	Down	FBXO25	-1.21301	0.0343676
ENSG00000288360	Down	ZSWIM4	-1.21447	0.0446166
ENSG00000183628	Down	DGCR6	-1.21674	0.0288469
ENSG00000107957	Down	SH3PXD2A	-1.23048	0.0107821
ENSG00000171045	Down	TSNARE1	-1.23554	7.90174e-08
ENSG00000125648	Down	SLC25A23	-1.23616	5.57791e-17
ENSG00000105327	Down	BBC3	-1.23866	9.10278e-12
ENSG00000151623	Down	NR3C2	-1.23925	0.000313801
ENSG00000004777	Down	ARHGAP33	-1.24104	4.82912e-06
ENSG00000105701	Down	FKBP8 ENSG00000105701	-1.24574	8.03099e-18
ENSG00000138413	Down	IDH1	-1.24833	0.000135469
ENSG00000215375	Down	MYL5	-1.24926	0.000359853
ENSG00000261408	Down	TEN1-CDK3	-1.25047	0.0279242
ENSG00000263163	Down	SLC27A3	-1.25712	0.0239439
ENSG00000148180	Down	GSN	-1.2577	8.48961e-15
ENSG00000177599	Down	ZNF491	-1.26063	0.0451313
ENSG00000149485	Down	FADS1	-1.26272	0.0149083
ENSG00000111961	Down	SASH1	-1.26305	9.57073e-06
ENSG00000118523	Down	CCN2	-1.26633	3.4309e-05
ENSG00000105755	Down	ETHE1	-1.27357	6.11068e-09
ENSG00000044090	Down	CUL7	-1.27453	1.76808e-08
ENSG00000130479	Down	MAP1S	-1.27807	0.0315724
ENSG00000116667	Down	C1orf21	-1.27807	0.000873766
ENSG00000172893	Down	DHCR7	-1.27816	5.31132e-07
ENSG00000171533	Down	MAP6	-1.27937	0.0155825
ENSG00000113108	Down	APBB3	-1.28204	0.00604428
ENSG00000049239	Down	H6PD	-1.28756	0.00205796
ENSG00000243449	Down	C4orf48	-1.28851	0.00112301
ENSG00000116117	Down	PARD3B ENSG00000116117	-1.28867	0.00209037
ENSG00000285339	Down	VPS28	-1.29851	1.19578e-49
ENSG00000167785	Down	ZNF558	-1.29909	3.42611e-06
ENSG00000280680	Down	HHAT	-1.30033	1.62425e-10
ENSG00000079459	Down	FDFT1	-1.30067	0.000502461
ENSG00000115257	Down	PCSK4	-1.30186	0.0116701
ENSG00000159588	Down	CCDC17	-1.30605	0.0367633
ENSG00000121413	Down	ZSCAN18	-1.31057	0.00761437
ENSG00000253873	Down	PCDHGA11	-1.31228	0.0103106
ENSG00000198911	Down	SREBF2	-1.31789	3.18112e-16
ENSG00000196605	Down	ZNF846	-1.31878	0.0124067
ENSG00000102316	Down	MAGED2	-1.32011	0.0419718
ENSG00000092964	Down	DPYSL2	-1.32398	2.44982e-05
ENSG00000164039	Down	BDH2	-1.32801	0.000351487
ENSG00000067064	Down	IDI1	-1.33196	3.21005e-06
ENSG00000164211	Down	STARD4	-1.33335	0.00307155
ENSG00000225830	Down	ERCC6	-1.33664	0.0214449
ENSG00000149809	Down	TM7SF2	-1.35104	2.02942e-05
ENSG00000163703	Down	CRELD1	-1.35582	3.3752e-06
ENSG00000254413	Down	CHKB-CPT1B	-1.35776	0.012972
ENSG00000101255	Down	TRIB3	-1.36022	0.0235745
ENSG00000182310	Down	SPACA6 ENSG00000182310	-1.3631	0.00226187
ENSG00000114423	Down	CBLB	-1.36412	0.017938
ENSG00000114796	Down	KLHL24 ENSG00000114796	-1.3688	0.0295818
ENSG00000065802	Down	ASB1	-1.37036	0.0257258
ENSG00000169710	Down	FASN	-1.37174	8.80225e-16
ENSG00000112659	Down	CUL9	-1.37255	0.0220013
ENSG00000160961	Down	ZNF333	-1.37539	9.1099e-08
ENSG00000171291	Down	ZNF439	-1.37745	4.63428e-06
ENSG00000177666	Down	PNPLA2	-1.37931	0.0126742
ENSG00000137486	Down	ARRB1	-1.38182	0.021902
ENSG00000162817	Down	C1orf115	-1.38647	0.000155595
ENSG00000104946	Down	TBC1D17	-1.39061	6.64292e-11
ENSG00000185262	Down	UBALD2 ENSG00000185262	-1.39356	0.00822819
ENSG00000187650	Down	VMAC	-1.39636	0.0156949
ENSG00000099797	Down	TECR	-1.40417	7.06864e-08
ENSG00000120833	Down	SOCS2	-1.4043	0.021653
ENSG00000121310	Down	ECHDC2	-1.40769	4.5968e-12
ENSG00000248098	Down	BCKDHA	-1.41084	0.0191224
ENSG00000130066	Down	SAT1	-1.41305	0.0282148
ENSG00000180801	Down	ARSJ	-1.41617	2.47108e-08
ENSG00000130522	Down	JUND	-1.42034	5.99355e-11
ENSG00000104957	Down	CCDC130	-1.42065	4.26211e-11
ENSG00000167131	Down	CCDC103	-1.42179	0.0395644
ENSG00000177839	Down	PCDHB9	-1.44157	0.0124806
ENSG00000225828	Down	FAM229A	-1.4417	0.0355172
ENSG00000253846	Down	PCDHGA10	-1.44743	4.05324e-08
ENSG00000158292	Down	GPR153	-1.45308	6.46128e-05
ENSG00000125744	Down	RTN2	-1.45589	7.65876e-06
ENSG00000105497	Down	ZNF175	-1.45621	0.0347384
ENSG00000105404	Down	RABAC1	-1.45817	5.40725e-05
ENSG00000070371	Down	CLTCL1	-1.4676	1.8174e-12
ENSG00000198816	Down	ZNF358	-1.46811	0.000311874
ENSG00000105227	Down	PRX	-1.46946	5.31018e-05
ENSG00000149577	Down	SIDT2	-1.47661	0.0119975
ENSG00000204634	Down	TBC1D8	-1.47803	0.000864227
ENSG00000285069	Down	SESN2	-1.48005	0.0219833
ENSG00000125652	Down	ALKBH7	-1.48464	1.573e-12
ENSG00000197363	Down	ZNF517	-1.48472	0.00375234
ENSG00000280479	Down	CACFD1	-1.48502	0.00215781
ENSG00000204956	Down	PCDHGA1	-1.48554	0.010155
ENSG00000064309	Down	CDON	-1.49393	0.0479738
ENSG00000138764	Down	CCNG2	-1.49647	0.00111494
ENSG00000065809	Down	FAM107B	-1.50213	0.000353729
ENSG00000090006	Down	LTBP4	-1.50439	6.20907e-07
ENSG00000083857	Down	FAT1	-1.50695	1.23309e-05
ENSG00000136158	Down	SPRY2	-1.51629	2.35875e-08
ENSG00000164938	Down	TP53INP1	-1.52214	0.0396387
ENSG00000123933	Down	MXD4	-1.52922	0.00152419
ENSG00000129355	Down	CDKN2D	-1.53453	0.00559266
ENSG00000079482	Down	OPHN1	-1.53474	0.0464971
ENSG00000126106	Down	TMEM53	-1.53539	0.00413335
ENSG00000164949	Down	GEM	-1.53611	1.40112e-05
ENSG00000095539	Down	SEMA4G	-1.53865	0.0355302
ENSG00000120324	Down	PCDHB10	-1.54258	0.0156261
ENSG00000179698	Down	WDR97	-1.54936	0.00386018
ENSG00000105339	Down	DENND3	-1.56189	0.031724
ENSG00000109705	Down	NKX3-2	-1.56552	3.89709e-09
ENSG00000117586	Down	TNFSF4	-1.57119	0.0306577
ENSG00000187266	Down	EPOR	-1.57632	3.59694e-06
ENSG00000288213	Down	MCRIP1	-1.58317	3.10121e-26
ENSG00000132196	Down	HSD17B7 ENSG00000132196	-1.59179	0.0166711
ENSG00000283930	Down	PLD5P1	-1.60035	0.000695429
ENSG00000243696	Down		-1.60072	7.43588e-05
ENSG00000187068	Down	C3orf70	-1.60509	0.000834109
ENSG00000196110	Down	ZNF699	-1.60852	0.00448916
ENSG00000187957	Down	DNER	-1.61057	1.66382e-06
ENSG00000134363	Down	FST	-1.61105	0.00400632
ENSG00000166147	Down	FBN1	-1.61642	0.0288549
ENSG00000155760	Down	FZD7	-1.62019	0.000310726
ENSG00000105643	Down	ARRDC2	-1.62057	0.000182343
ENSG00000011478	Down	QPCTL	-1.62346	0.00104972
ENSG00000127415	Down	IDUA	-1.63316	0.000165837
ENSG00000142920	Down	AZIN2	-1.63709	0.00177355
ENSG00000285589	Down		-1.64292	0.00460299
ENSG00000241489	Down		-1.64799	0.00022962
ENSG00000254402	Down	LRRC24	-1.65518	0.0382754
ENSG00000163683	Down	SMIM14	-1.65838	0.00234633
ENSG00000110921	Down	MVK	-1.66717	0.000322162
ENSG00000184481	Down	FOXO4	-1.66728	0.00460299
ENSG00000164099	Down	PRSS12	-1.67389	0.00903987
ENSG00000173599	Down	PC	-1.67478	3.10802e-06
ENSG00000148832	Down	PAOX	-1.67905	1.27098e-07
ENSG00000173531	Down	MST1	-1.69651	0.00604522
ENSG00000164841	Down	TMEM74	-1.69762	0.0397852
ENSG00000186352	Down	ANKRD37	-1.70022	7.01592e-07
ENSG00000114626	Down	ABTB1	-1.70432	0.000503274
ENSG00000052802	Down	MSMO1	-1.70681	0.00214364
ENSG00000090238	Down	YPEL3	-1.71015	9.16484e-37
ENSG00000172037	Down	LAMB2	-1.71621	2.42062e-11
ENSG00000116133	Down	DHCR24	-1.72961	0.000236794
ENSG00000101439	Down	CST3	-1.72982	4.00324e-06
ENSG00000274437	Down	DERL3	-1.73565	0.0118531
ENSG00000163513	Down	TGFBR2	-1.73596	0.00227852
ENSG00000130164	Down	LDLR	-1.74835	0.0415769
ENSG00000239282	Down	CASTOR1	-1.76003	0.0157911
ENSG00000054598	Down	FOXC1	-1.7606	0.0471929
ENSG00000070759	Down	TESK2	-1.78617	0.00782638
ENSG00000166033	Down	HTRA1	-1.80335	0.0107991
ENSG00000141753	Down	IGFBP4	-1.82682	0.00117795
ENSG00000142235	Down	LMTK3	-1.83293	0.0309106
ENSG00000177045	Down	SIX5	-1.83484	0.0194573
ENSG00000214279	Down	SCART1	-1.84361	0.00453431
ENSG00000079841	Down	RIMS1	-1.84857	0.00138777
ENSG00000108840	Down	HDAC5	-1.84887	3.25005e-15
ENSG00000105519	Down	CAPS	-1.85234	0.00021862
ENSG00000188687	Down	SLC4A5	-1.87943	0.0461597
ENSG00000185860	Down	CCDC190	-1.88042	0.0136165
ENSG00000175040	Down	CHST2	-1.8825	2.21854e-12
ENSG00000196517	Down	SLC6A9	-1.88533	0.000353729
ENSG00000060656	Down	PTPRU	-1.90893	0.0298216
ENSG00000187091	Down	PLCD1	-1.91308	4.74231e-06
ENSG00000115226	Down	FNDC4	-1.94238	0.0014168
ENSG00000163297	Down	ANTXR2	-1.94309	0.00755254
ENSG00000021300	Down	PLEKHB1	-1.95238	0.0131097
ENSG00000130203	Down	APOE	-1.95642	0.0318431
ENSG00000139597	Down	N4BP2L1	-1.98514	0.0366176
ENSG00000115902	Down	SLC1A4	-1.98826	0.046483
ENSG00000189221	Down	MAOA	-1.99881	0.0255795
ENSG00000074855	Down	ANO8	-2.01048	3.78965e-05
ENSG00000113248	Down	PCDHB15	-2.01054	0.0108857
ENSG00000162426	Down	SLC45A1	-2.01755	0.000357475
ENSG00000146411	Down	SLC2A12	-2.0362	0.014303
ENSG00000139971	Down	ARMH4	-2.04099	6.17696e-06
ENSG00000155792	Down	DEPTOR	-2.05201	0.0200764
ENSG00000176641	Down	RNF152	-2.05711	4.5049e-06
ENSG00000154217	Down	PITPNC1	-2.06609	0.0283885
ENSG00000109472	Down	CPE	-2.06949	0.0205083
ENSG00000116106	Down	EPHA4	-2.06954	0.00719149
ENSG00000175155	Down	YPEL2	-2.0771	0.000398857
ENSG00000181982	Down	CCDC149	-2.08098	0.00691023
ENSG00000170961	Down	HAS2	-2.08962	0.0121178
ENSG00000185070	Down	FLRT2	-2.09173	0.000873766
ENSG00000187678	Down	SPRY4	-2.09614	0.0380502
ENSG00000159733	Down	ZFYVE28	-2.1074	0.035837
ENSG00000166106	Down	ADAMTS15	-2.1208	0.00123794
ENSG00000006468	Down	ETV1	-2.15266	0.000849764
ENSG00000105855	Down	ITGB8	-2.17694	0.0104875
ENSG00000180739	Down	S1PR5	-2.18675	4.10436e-05
ENSG00000143434	Down	SEMA6C	-2.20559	0.00974174
ENSG00000255439	Down		-2.21645	0.0183398
ENSG00000113231	Down	PDE8B ENSG00000113231	-2.22166	0.000211611
ENSG00000110031	Down	LPXN ENSG00000110031	-2.28916	0.0478814
ENSG00000002587	Down	HS3ST1	-2.29756	0.00149739
ENSG00000164100	Down	NDST3	-2.29805	0.0236265
ENSG00000139318	Down	DUSP6	-2.31686	0.00591362
ENSG00000198121	Down	LPAR1	-2.32411	3.93579e-06
ENSG00000109107	Down	ALDOC	-2.3436	2.86579e-28
ENSG00000128965	Down	CHAC1	-2.34672	0.0124067
ENSG00000113212	Down	PCDHB7	-2.35531	0.00471569
ENSG00000288174	Down	SLC2A4	-2.36462	0.00410475
ENSG00000186480	Down	INSIG1	-2.36518	8.51444e-05
ENSG00000115414	Down	FN1	-2.37129	7.4441e-05
ENSG00000197816	Down	CCDC180	-2.41139	0.000265343
ENSG00000146197	Down	SCUBE3 ENSG00000146197	-2.41786	0.00763019
ENSG00000151276	Down	MAGI1	-2.42244	0.00226974
ENSG00000130513	Down	GDF15	-2.43486	0.0142543
ENSG00000283189	Down	ENSG00000283189	-2.47873	0.00172761
ENSG00000166046	Down	TCP11L2	-2.50933	0.00104972
ENSG00000099194	Down	SCD	-2.52559	0.0336965
ENSG00000170396	Down	ZNF804A	-2.53	0.00449989
ENSG00000259803	Down	SLC22A31	-2.5393	1.18884e-05
ENSG00000125931	Down	CITED1	-2.57746	0.0454646
ENSG00000281818	Down	MANSC1	-2.58038	0.0123332
ENSG00000151468	Down	CCDC3	-2.59009	0.0118008
ENSG00000182568	Down	SATB1	-2.59706	3.47605e-06
ENSG00000106123	Down	EPHB6	-2.60262	0.0145841
ENSG00000130304	Down	SLC27A1	-2.60739	8.02345e-12
ENSG00000078114	Down	NEBL	-2.60905	6.94013e-05
ENSG00000164056	Down	SPRY1	-2.63343	0.00125977
ENSG00000188001	Down	TPRG1	-2.63678	0.0131436
ENSG00000122862	Down	SRGN	-2.64542	0.00662851
ENSG00000155066	Down	PROM2	-2.65117	0.0247613
ENSG00000197594	Down	ENPP1	-2.70769	0.0376623
ENSG00000169418	Down	NPR1	-2.75148	0.0158383
ENSG00000185634	Down	SHC4	-2.8368	0.000142205
ENSG00000000971	Down	CFH	-2.87938	0.0144045
ENSG00000116761	Down	CTH	-2.89553	0.012373
ENSG00000069667	Down	RORA	-2.90195	0.0362546
ENSG00000197769	Down	MAP1LC3C	-2.91355	0.0322077
ENSG00000133985	Down	TTC9	-2.91898	0.00648629
ENSG00000164220	Down	F2RL2	-2.95066	0.0430809
ENSG00000070182	Down	SPTB	-3.00463	0.000457664
ENSG00000055955	Down	ITIH4	-3.04898	0.0279242
ENSG00000130649	Down	CYP2E1	-3.1037	0.000967961
ENSG00000080493	Down	SLC4A4	-3.1089	6.21667e-05
ENSG00000142347	Down	MYO1F	-3.13155	0.00359633
ENSG00000239704	Down	CDRT4	-3.14558	0.0064738
ENSG00000185432	Down	METTL7A	-3.1842	0.0416563
ENSG00000115556	Down	PLCD4	-3.19807	8.45971e-05
ENSG00000104870	Down	FCGRT	-3.20211	8.61729e-06
ENSG00000073849	Down	ST6GAL1	-3.21532	2.89531e-06
ENSG00000234465	Down	PINLYP	-3.22679	0.0100075
ENSG00000099998	Down	GGT5	-3.24132	0.0171779
ENSG00000153162	Down	BMP6	-3.41199	1.86482e-08
ENSG00000196782	Down	MAML3	-3.41596	0.0144638
ENSG00000081853	Down	PCDHGA2	-3.46016	0.00410347
ENSG00000147036	Down	LANCL3 ENSG00000147036	-3.53233	1.37068e-05
ENSG00000213366	Down	GSTM2	-3.71132	3.30154e-28
ENSG00000213626	Down	LBH	-3.83337	1.04525e-34
ENSG00000102760	Down	RGCC	-3.94568	0.00218823
ENSG00000154678	Down	PDE1C	-3.95744	0.000179752
ENSG00000146678	Down	IGFBP1	-3.98648	0.0238313
ENSG00000137745	Down	MMP13	-4.1492	0.000511542
ENSG00000131746	Down	TNS4	-4.18167	0.0290499
ENSG00000081189	Down	MEF2C	-4.21466	0.0156811
ENSG00000124208	Down	PEDS1-UBE2V1	-4.26153	0.00106989
ENSG00000152154	Down	TMEM178A	-4.27872	0.00688366
ENSG00000135298	Down	ADGRB3	-4.31939	2.29643e-05
ENSG00000204131	Down	NHSL2	-4.3431	0.00527294
ENSG00000099139	Down	PCSK5	-4.35084	0.0123131
ENSG00000090382	Down	LYZ	-4.35493	0.0208374
ENSG00000183873	Down	SCN5A	-4.38215	0.040057
ENSG00000156966	Down	B3GNT7	-4.38503	0.00599467
ENSG00000007933	Down	FMO3	-4.52363	0.0415769
ENSG00000205426	Down	KRT81	-4.53474	0.0233141
ENSG00000162687	Down	KCNT2	-4.53872	2.4419e-05
ENSG00000206372	Down	C2	-4.54745	0.0166445
ENSG00000268173	Down	ENSG00000268173	-4.55964	0.00496222
ENSG00000137968	Down	SLC44A5	-4.5738	1.26693e-05
ENSG00000147689	Down	FAM83A	-4.74284	0.0456452
ENSG00000196104	Down	SPOCK3	-4.79944	1.36302e-19
ENSG00000137558	Down	PI15	-4.91929	0.0398225
ENSG00000066468	Down	FGFR2	-5.02917	0.0401201
ENSG00000047617	Down	ANO2	-5.04478	0.00406056
ENSG00000169550	Down	MUC15	-5.0803	2.95546e-06
ENSG00000164120	Down	HPGD	-5.08812	9.55461e-09
ENSG00000169116	Down	PARM1	-5.10361	0.00225835
ENSG00000119866	Down	BCL11A	-5.13351	0.0205433
ENSG00000108551	Down	RASD1	-5.13814	0.000167941
ENSG00000126752	Down	SSX1	-5.21847	0.00620903
ENSG00000077420	Down	APBB1IP	-5.26316	0.000151281
ENSG00000177096	Down	PHETA2	-5.28674	0.00697877
ENSG00000145416	Down	MARCHF1 ENSG00000145416	-5.44585	0.00514445
ENSG00000182985	Down	CADM1	-5.50386	0.00255531
ENSG00000120594	Down	PLXDC2	-5.66591	3.53875e-06
ENSG00000064300	Down	NGFR ENSG00000064300	-5.78759	0.00361853
ENSG00000163083	Down	INHBB	-5.81288	0.00204839
ENSG00000125845	Down	BMP2	-5.85004	0.0106766
ENSG00000258555	Down	SPECC1L-ADORA2A	-5.85465	0.00329146
ENSG00000170786	Down	SDR16C5	-5.94035	0.00023024
ENSG00000135750	Down	KCNK1	-5.94753	0.015512
ENSG00000172817	Down	CYP7B1	-6.06512	0.0198508
ENSG00000163879	Down	DNALI1	-6.30294	0.0183414
ENSG00000126785	Down	RHOJ	-6.40498	0.0013924
ENSG00000169122	Down	FAM110B	-6.40776	0.0124806
ENSG00000102349	Down	KLF8 ENSG00000102349	-6.41513	0.0435233
ENSG00000172260	Down	NEGR1	-6.58831	0.00619642
ENSG00000030304	Down	MUSK	-6.66419	5.61684e-11
ENSG00000170369	Down	CST2	-6.74445	0.00168894
ENSG00000168032	Down	ENTPD3	-7.07839	0.0233034
ENSG00000109511	Down	ANXA10	-7.09927	0.00557027
ENSG00000173930	Down	SLCO4C1	-7.1099	0.0228946
ENSG00000198795	Down	ZNF521	-7.14663	8.77758e-09
ENSG00000170373	Down	CST1	-7.15099	0.00338152
ENSG00000137872	Down	SEMA6D	-7.18396	0.0143358
ENSG00000284953	Down	CACNA2D4	-7.27058	0.0454005
ENSG00000163993	Down	S100P	-7.27681	0.0452596
ENSG00000255072	Down	PIGY	-7.33515	0.0078726
ENSG00000127324	Down	TSPAN8	-7.42629	0.0168552
ENSG00000178235	Down	SLITRK1	-7.44368	0.00353095
ENSG00000173200	Down	PARP15	-7.46683	0.0109678
ENSG00000147614	Down	ATP6V0D2	-7.47953	0.0156261
ENSG00000101441	Down	CST4	-7.526	0.00722725
ENSG00000160181	Down	TFF2	-7.53161	0.0144045
ENSG00000174600	Down	CMKLR1	-7.73478	0.00251147
ENSG00000120279	Down	MYCT1	-7.95177	0.00634213
ENSG00000171587	Down	DSCAM	-8.02649	0.00583415
ENSG00000158639	Down	PAGE5	-8.04673	0.0229087
ENSG00000078295	Down	ADCY2	-8.17612	0.00771787
ENSG00000009694	Down	TENM1	-8.18519	0.000821399
ENSG00000046774	Down	MAGEC2	-8.20437	0.0198114
ENSG00000149571	Down	KIRREL3	-8.54669	0.014025
ENSG00000186310	Down	NAP1L3	-8.93689	6.17696e-06
ENSG00000168333	Down	PPDPFL	-9.36365	0.0246743
ENSG00000124615	Down	MOCS1	-9.41418	0.000734477
ENSG00000149970	Down	CNKSR2	-9.47263	0.020325
ENSG00000121966	Down	CXCR4	-9.51568	0.000510731
ENSG00000124664	Down	SPDEF	-9.8921	0.000149547
ENSG00000187243	Down	MAGED4B	-10.1667	4.74231e-06
ENSG00000106541	Down	AGR2	-12.7186	0.0025443
ENSG00000155495	Down	MAGEC1	-23.4531	6.79992e-12
ENSG00000123572	Down	NRK	-24.7101	4.65305e-11
ENSG00000206190	Down	ATP10A	-25.4133	1.17326e-11
ENSG00000169174	Down	PCSK9	-26.4963	1.3211e-12
