# Supplementary material for: Disrupted Lipid Metabolism, Cytokine Signaling, and Dormancy: Hallmarks of Doxorubicin-Resistant Triple-Negative Breast Cancer Models
Source: Cancers (Basel). 2024 Dec 23;16(24):4273. doi: 10.3390/cancers16244273 (PMC11674486; doi:10.3390/cancers16244273)
Supplement: Supplementary file 1 [file cancers-16-04273-s001.zip › Table S2.xlsx]

## Sheet: enrichment.Process
Table S2 . Enriched GO categories in downregulated genes in DoxR compared to control TNBC cells.
#term ID	term description	observed gene count	background gene count	strength	false discovery rate	matching proteins in your network (IDs)	matching proteins in your network (labels)
GO:0006695	Cholesterol biosynthetic process	12	38	1.2	2.74e-06	9606.ENSP00000228510,9606.ENSP00000254521,9606.ENSP00000261507,9606.ENSP00000279263,9606.ENSP00000301012,9606.ENSP00000322706,9606.ENSP00000344741,9606.ENSP00000347717,9606.ENSP00000360316,9606.ENSP00000370748,9606.ENSP00000380837,9606.ENSP00000491537	MVK,HSD17B7,MSMO1,TM7SF2,MVD,HMGCS1,INSIG1,DHCR7,DHCR24,IDI1,LSS,FDFT1
GO:1902652	Secondary alcohol metabolic process	18	129	0.84	3.66e-06	9606.ENSP00000228510,9606.ENSP00000252486,9606.ENSP00000254521,9606.ENSP00000261507,9606.ENSP00000279263,9606.ENSP00000301012,9606.ENSP00000303208,9606.ENSP00000310721,9606.ENSP00000322706,9606.ENSP00000344741,9606.ENSP00000347717,9606.ENSP00000354476,9606.ENSP00000360316,9606.ENSP00000370748,9606.ENSP00000380837,9606.ENSP00000390265,9606.ENSP00000454071,9606.ENSP00000491537	MVK,APOE,HSD17B7,MSMO1,TM7SF2,MVD,PCSK9,CYP7B1,HMGCS1,INSIG1,DHCR7,SREBF2,DHCR24,IDI1,LSS,IDH1,LDLR,FDFT1
GO:0008203	Cholesterol metabolic process	17	119	0.85	4.76e-06	9606.ENSP00000228510,9606.ENSP00000252486,9606.ENSP00000254521,9606.ENSP00000261507,9606.ENSP00000279263,9606.ENSP00000301012,9606.ENSP00000303208,9606.ENSP00000310721,9606.ENSP00000322706,9606.ENSP00000344741,9606.ENSP00000347717,9606.ENSP00000354476,9606.ENSP00000360316,9606.ENSP00000370748,9606.ENSP00000380837,9606.ENSP00000454071,9606.ENSP00000491537	MVK,APOE,HSD17B7,MSMO1,TM7SF2,MVD,PCSK9,CYP7B1,HMGCS1,INSIG1,DHCR7,SREBF2,DHCR24,IDI1,LSS,LDLR,FDFT1
GO:0045595	Regulation of cell differentiation	63	1582	0.3	0.00048	9606.ENSP00000210633,9606.ENSP00000225983,9606.ENSP00000252818,9606.ENSP00000256759,9606.ENSP00000261523,9606.ENSP00000273395,9606.ENSP00000274938,9606.ENSP00000281821,9606.ENSP00000281834,9606.ENSP00000281961,9606.ENSP00000283147,9606.ENSP00000284273,9606.ENSP00000286201,9606.ENSP00000297350,9606.ENSP00000306991,9606.ENSP00000307093,9606.ENSP00000307156,9606.ENSP00000322229,9606.ENSP00000324560,…	SEMA4G,HDAC5,JUND,FST,RORA,BOC,SCUBE3,EPHA4,TNFSF4,TMEM178A,BMP6,UBASH3B,FZD7,TNFRSF11B,HAS2,MAP6,LAMB2,FADS1,ULK1,SEMA6D,FBN1,S1PR5,MEF2C,WNT7B,TP53INP1,INSIG1,SPRY4,SPRED3,PLEKHB1,FN1,TGFBR2,CCN2,SEMA6C,HMGB3,CTH,SPDEF,FOXO4,HDAC6,SLITRK1,SPRY2,CCDC3,BMP2,RGCC,NKX3-2,SHOX2,CDON,LBH,DSCAM,CXCR4,CITED1,FGFR2,TRIB3,DPYSL2,CUL7,MAFF,CMKLR1,LDLR,SOCS2,SPRY1,PRXL2A,FOXC1,BCL11A,ENPP1
GO:0046890	Regulation of lipid biosynthetic process	17	172	0.69	0.00048	9606.ENSP00000218104,9606.ENSP00000252486,9606.ENSP00000252595,9606.ENSP00000264917,9606.ENSP00000283147,9606.ENSP00000296632,9606.ENSP00000317971,9606.ENSP00000344741,9606.ENSP00000347717,9606.ENSP00000354476,9606.ENSP00000368102,9606.ENSP00000368104,9606.ENSP00000390265,9606.ENSP00000397908,9606.ENSP00000415416,9606.ENSP00000454071,9606.ENSP00000473348	ABCD1,APOE,SLC27A1,PDE8B,BMP6,STARD4,WDTC1,INSIG1,DHCR7,SREBF2,CCDC3,BMP2,IDH1,LPIN1,TRIB3,LDLR,H6PD
GO:0050793	Regulation of developmental process	87	2492	0.24	0.00048	9606.ENSP00000169298,9606.ENSP00000172229,9606.ENSP00000210633,9606.ENSP00000222573,9606.ENSP00000225983,9606.ENSP00000242465,9606.ENSP00000252486,9606.ENSP00000252809,9606.ENSP00000252818,9606.ENSP00000256759,9606.ENSP00000261523,9606.ENSP00000273395,9606.ENSP00000274938,9606.ENSP00000279488,9606.ENSP00000281821,9606.ENSP00000281834,9606.ENSP00000281961,9606.ENSP00000283147,9606.ENSP00000284273,…	ST6GAL1,NGFR,SEMA4G,ITGB8,HDAC5,SRGN,APOE,GDF15,JUND,FST,RORA,BOC,SCUBE3,DUSP6,EPHA4,TNFSF4,TMEM178A,BMP6,UBASH3B,FZD7,TNFRSF11B,HAS2,MAP6,LAMB2,RHOJ,ARHGAP33,FADS1,ULK1,SEMA6D,FBN1,S1PR5,FLRT2,MEF2C,WNT7B,TP53INP1,INSIG1,SPRY4,CRTC1,SPRED3,PLEKHB1,FN1,TGFBR2,SASH1,CCN2,NPR1,SEMA6C,HMGB3,ADGRB3,CTH,SPDEF,FOXO4,LPAR1,MUSK,HDAC6,SLITRK1,SPRY2,CCDC3,BMP2,RGCC,NKX3-2,SHOX2,CDON,LBH,CST3,DSCAM,CXCR4,A…
GO:0009719	Response to endogenous stimulus	55	1363	0.3	0.0016	9606.ENSP00000172229,9606.ENSP00000218388,9606.ENSP00000222254,9606.ENSP00000222573,9606.ENSP00000225983,9606.ENSP00000241337,9606.ENSP00000252595,9606.ENSP00000252809,9606.ENSP00000252818,9606.ENSP00000256759,9606.ENSP00000262768,9606.ENSP00000262850,9606.ENSP00000264703,9606.ENSP00000275525,9606.ENSP00000281821,9606.ENSP00000281834,9606.ENSP00000283147,9606.ENSP00000295228,9606.ENSP00000296522,…	NGFR,TIMP1,PIK3R2,ITGB8,HDAC5,GSTM2,SLC27A1,GDF15,JUND,FST,TIMP2,RRAGB,FNDC4,IGFBP1,EPHA4,TNFSF4,BMP6,INHBB,HPGD,TNFRSF11B,PCSK9,HAS2,CYP7B1,LTBP4,WDTC1,FBN1,FLRT2,PTPRU,MEF2C,WNT7B,INSIG1,NR3C2,TGFBR2,SREBF2,CCN2,DHCR24,FOXO4,SPRY2,BMP2,SCNN1D,SLC26A6,CASTOR1,IDH1,LPIN1,CITED1,FGFR2,TRIB3,LPXN,CALCOCO1,LDLR,FKBP8,SOCS2,FOXC1,BCL11A,ENPP1
GO:0006694	Steroid biosynthetic process	13	116	0.75	0.0021	9606.ENSP00000228510,9606.ENSP00000254521,9606.ENSP00000261507,9606.ENSP00000279263,9606.ENSP00000301012,9606.ENSP00000310721,9606.ENSP00000322706,9606.ENSP00000344741,9606.ENSP00000347717,9606.ENSP00000360316,9606.ENSP00000370748,9606.ENSP00000380837,9606.ENSP00000491537	MVK,HSD17B7,MSMO1,TM7SF2,MVD,CYP7B1,HMGCS1,INSIG1,DHCR7,DHCR24,IDI1,LSS,FDFT1
GO:0051093	Negative regulation of developmental process	42	933	0.35	0.0021	9606.ENSP00000172229,9606.ENSP00000210633,9606.ENSP00000225983,9606.ENSP00000242465,9606.ENSP00000252486,9606.ENSP00000252809,9606.ENSP00000256759,9606.ENSP00000261523,9606.ENSP00000281821,9606.ENSP00000281834,9606.ENSP00000281961,9606.ENSP00000284273,9606.ENSP00000286201,9606.ENSP00000297350,9606.ENSP00000324560,9606.ENSP00000324857,9606.ENSP00000325527,9606.ENSP00000344215,9606.ENSP00000344741,…	NGFR,SEMA4G,HDAC5,SRGN,APOE,GDF15,FST,RORA,EPHA4,TNFSF4,TMEM178A,UBASH3B,FZD7,TNFRSF11B,ULK1,SEMA6D,FBN1,TP53INP1,INSIG1,SPRY4,SPRED3,TGFBR2,NPR1,SEMA6C,HMGB3,ADGRB3,SPDEF,FOXO4,SPRY2,BMP2,RGCC,NKX3-2,LBH,CST3,CITED1,TRIB3,LDLR,SOCS2,SPRY1,FOXC1,BCL11A,ENPP1
GO:0051241	Negative regulation of multicellular organismal process	45	1035	0.34	0.0021	9606.ENSP00000172229,9606.ENSP00000210633,9606.ENSP00000218104,9606.ENSP00000218388,9606.ENSP00000225983,9606.ENSP00000242465,9606.ENSP00000252486,9606.ENSP00000252809,9606.ENSP00000264607,9606.ENSP00000281821,9606.ENSP00000281834,9606.ENSP00000281961,9606.ENSP00000284273,9606.ENSP00000286201,9606.ENSP00000291526,9606.ENSP00000295228,9606.ENSP00000297350,9606.ENSP00000303208,9606.ENSP00000324560,…	NGFR,SEMA4G,ABCD1,TIMP1,HDAC5,SRGN,APOE,GDF15,ASB1,EPHA4,TNFSF4,TMEM178A,UBASH3B,FZD7,TFF2,INHBB,TNFRSF11B,PCSK9,ULK1,SEMA6D,FBN1,MEF2C,SPRED3,FN1,TGFBR2,NPR1,SEMA6C,HMGB3,ADGRB3,FOXO4,SPRY2,BMP2,RGCC,NKX3-2,TSPAN8,CST3,LPIN1,ARRB1,CMKLR1,LDLR,SOCS2,SPRY1,FOXC1,BCL11A,ENPP1
GO:0044283	Small molecule biosynthetic process	26	446	0.46	0.0027	9606.ENSP00000215567,9606.ENSP00000218104,9606.ENSP00000228510,9606.ENSP00000241337,9606.ENSP00000254521,9606.ENSP00000261507,9606.ENSP00000279263,9606.ENSP00000301012,9606.ENSP00000304592,9606.ENSP00000310721,9606.ENSP00000322229,9606.ENSP00000322706,9606.ENSP00000344741,9606.ENSP00000347717,9606.ENSP00000359380,9606.ENSP00000359976,9606.ENSP00000360316,9606.ENSP00000361140,9606.ENSP00000370748,…	TECR,ABCD1,MVK,GSTM2,HSD17B7,MSMO1,TM7SF2,MVD,FASN,CYP7B1,FADS1,HMGCS1,INSIG1,DHCR7,SCD,CTH,DHCR24,AKR1A1,IDI1,ASNS,ALDOC,LSS,GGT5,CYP2E1,FDFT1,PC
GO:0006629	Lipid metabolic process	49	1210	0.31	0.0036	9606.ENSP00000215567,9606.ENSP00000218104,9606.ENSP00000222254,9606.ENSP00000222573,9606.ENSP00000228510,9606.ENSP00000241337,9606.ENSP00000245812,9606.ENSP00000247706,9606.ENSP00000252486,9606.ENSP00000252595,9606.ENSP00000254521,9606.ENSP00000261507,9606.ENSP00000279263,9606.ENSP00000296424,9606.ENSP00000296522,9606.ENSP00000301012,9606.ENSP00000303208,9606.ENSP00000304592,9606.ENSP00000310721,…	TECR,ABCD1,PIK3R2,ITGB8,MVK,GSTM2,ALKBH7,ABHD8,APOE,SLC27A1,HSD17B7,MSMO1,TM7SF2,BDH2,HPGD,MVD,PCSK9,FASN,CYP7B1,FADS1,PORCN,HMGCS1,PNPLA2,TMEM189-UBE2V1,INSIG1,GPAA1,DHCR7,SREBF2,SCD,SLC44A5,CTH,DHCR24,ECHDC2,AKR1A1,CCDC3,IDI1,LSS,GGT5,PLCD4,LPIN1,PNPLA6,PLCD1,SDR16C5,PIGY,CYP2E1,LDLR,SOCS2,FDFT1,PC
GO:0008610	Lipid biosynthetic process	30	577	0.41	0.0036	9606.ENSP00000215567,9606.ENSP00000218104,9606.ENSP00000222254,9606.ENSP00000228510,9606.ENSP00000241337,9606.ENSP00000247706,9606.ENSP00000252595,9606.ENSP00000254521,9606.ENSP00000261507,9606.ENSP00000279263,9606.ENSP00000301012,9606.ENSP00000304592,9606.ENSP00000310721,9606.ENSP00000322229,9606.ENSP00000322706,9606.ENSP00000337701,9606.ENSP00000344741,9606.ENSP00000347206,9606.ENSP00000347717,…	TECR,ABCD1,PIK3R2,MVK,GSTM2,ABHD8,SLC27A1,HSD17B7,MSMO1,TM7SF2,MVD,FASN,CYP7B1,FADS1,HMGCS1,PNPLA2,INSIG1,GPAA1,DHCR7,SCD,SLC44A5,DHCR24,CCDC3,IDI1,LSS,LPIN1,PIGY,CYP2E1,SOCS2,FDFT1
GO:0051055	Negative regulation of lipid biosynthetic process	9	54	0.92	0.0036	9606.ENSP00000252486,9606.ENSP00000252595,9606.ENSP00000264917,9606.ENSP00000317971,9606.ENSP00000344741,9606.ENSP00000368102,9606.ENSP00000368104,9606.ENSP00000397908,9606.ENSP00000415416	APOE,SLC27A1,PDE8B,WDTC1,INSIG1,CCDC3,BMP2,LPIN1,TRIB3
GO:0006066	Alcohol metabolic process	21	324	0.51	0.0044	9606.ENSP00000228510,9606.ENSP00000252486,9606.ENSP00000254521,9606.ENSP00000261507,9606.ENSP00000279263,9606.ENSP00000301012,9606.ENSP00000303208,9606.ENSP00000310721,9606.ENSP00000322706,9606.ENSP00000337701,9606.ENSP00000344741,9606.ENSP00000347717,9606.ENSP00000354476,9606.ENSP00000360316,9606.ENSP00000361140,9606.ENSP00000370748,9606.ENSP00000380837,9606.ENSP00000390265,9606.ENSP00000431010,…	MVK,APOE,HSD17B7,MSMO1,TM7SF2,MVD,PCSK9,CYP7B1,HMGCS1,PNPLA2,INSIG1,DHCR7,SREBF2,DHCR24,AKR1A1,IDI1,LSS,IDH1,SDR16C5,LDLR,FDFT1
GO:1901615	Organic hydroxy compound metabolic process	26	478	0.43	0.0066	9606.ENSP00000228510,9606.ENSP00000252486,9606.ENSP00000254521,9606.ENSP00000261507,9606.ENSP00000279263,9606.ENSP00000301012,9606.ENSP00000303208,9606.ENSP00000310721,9606.ENSP00000322706,9606.ENSP00000337701,9606.ENSP00000340684,9606.ENSP00000344741,9606.ENSP00000347717,9606.ENSP00000354476,9606.ENSP00000357669,9606.ENSP00000360316,9606.ENSP00000361140,9606.ENSP00000370748,9606.ENSP00000380837,…	MVK,APOE,HSD17B7,MSMO1,TM7SF2,MVD,PCSK9,CYP7B1,HMGCS1,PNPLA2,MAOA,INSIG1,DHCR7,SREBF2,NPR1,DHCR24,AKR1A1,IDI1,LSS,IDH1,CITED1,BTBD9,SDR16C5,CYP2E1,LDLR,FDFT1
GO:0008202	Steroid metabolic process	18	258	0.54	0.0073	9606.ENSP00000228510,9606.ENSP00000252486,9606.ENSP00000254521,9606.ENSP00000261507,9606.ENSP00000279263,9606.ENSP00000301012,9606.ENSP00000303208,9606.ENSP00000310721,9606.ENSP00000322706,9606.ENSP00000344741,9606.ENSP00000347717,9606.ENSP00000354476,9606.ENSP00000360316,9606.ENSP00000370748,9606.ENSP00000380837,9606.ENSP00000440689,9606.ENSP00000454071,9606.ENSP00000491537	MVK,APOE,HSD17B7,MSMO1,TM7SF2,MVD,PCSK9,CYP7B1,HMGCS1,INSIG1,DHCR7,SREBF2,DHCR24,IDI1,LSS,CYP2E1,LDLR,FDFT1
GO:0019218	Regulation of steroid metabolic process	11	98	0.75	0.0073	9606.ENSP00000252486,9606.ENSP00000261523,9606.ENSP00000264917,9606.ENSP00000283147,9606.ENSP00000296632,9606.ENSP00000344741,9606.ENSP00000347717,9606.ENSP00000354476,9606.ENSP00000368104,9606.ENSP00000454071,9606.ENSP00000473348	APOE,RORA,PDE8B,BMP6,STARD4,INSIG1,DHCR7,SREBF2,BMP2,LDLR,H6PD
GO:0007156	Homophilic cell adhesion via plasma membrane adhesion molecules	14	169	0.62	0.0103	9606.ENSP00000231137,9606.ENSP00000231173,9606.ENSP00000239446,9606.ENSP00000329797,9606.ENSP00000378077,9606.ENSP00000381589,9606.ENSP00000381611,9606.ENSP00000383303,9606.ENSP00000406229,9606.ENSP00000428603,9606.ENSP00000431083,9606.ENSP00000435466,9606.ENSP00000478258,9606.ENSP00000478606	PCDHB7,PCDHB15,PCDHB10,CADM1,PCDHGA2,PCDHGA11,PCDHGA10,DSCAM,FAT1,PCDHGB6,PCDHGA1,KIRREL3,PCDHGB5,PCDHB9
GO:0022603	Regulation of anatomical structure morphogenesis	39	920	0.33	0.0103	9606.ENSP00000169298,9606.ENSP00000172229,9606.ENSP00000210633,9606.ENSP00000222573,9606.ENSP00000281821,9606.ENSP00000286201,9606.ENSP00000297350,9606.ENSP00000306991,9606.ENSP00000307093,9606.ENSP00000316729,9606.ENSP00000320038,9606.ENSP00000324560,9606.ENSP00000324857,9606.ENSP00000340874,9606.ENSP00000344967,9606.ENSP00000346839,9606.ENSP00000351905,9606.ENSP00000356437,9606.ENSP00000357669,…	ST6GAL1,NGFR,SEMA4G,ITGB8,EPHA4,FZD7,TNFRSF11B,HAS2,MAP6,RHOJ,ARHGAP33,ULK1,SEMA6D,MEF2C,SPRY4,FN1,TGFBR2,SASH1,NPR1,SEMA6C,ADGRB3,FOXO4,LPAR1,SLITRK1,SPRY2,BMP2,RGCC,SHOX2,CST3,DSCAM,CXCR4,FGFR2,RIMS1,CUL7,ATP10A,PDLIM5,SPRY1,FOXC1,BCL11A
GO:0048638	Regulation of developmental growth	20	321	0.49	0.0103	9606.ENSP00000210633,9606.ENSP00000252486,9606.ENSP00000252809,9606.ENSP00000279488,9606.ENSP00000324560,9606.ENSP00000324857,9606.ENSP00000340874,9606.ENSP00000346839,9606.ENSP00000351905,9606.ENSP00000357909,9606.ENSP00000363571,9606.ENSP00000383303,9606.ENSP00000386884,9606.ENSP00000391490,9606.ENSP00000410294,9606.ENSP00000427985,9606.ENSP00000428417,9606.ENSP00000481249,9606.ENSP00000493906,…	SEMA4G,APOE,GDF15,DUSP6,ULK1,SEMA6D,MEF2C,FN1,TGFBR2,SEMA6C,MUSK,DSCAM,CXCR4,AGR2,FGFR2,DPYSL2,RIMS1,SOCS2,FOXC1,BCL11A
GO:0071495	Cellular response to endogenous stimulus	44	1103	0.3	0.0107	9606.ENSP00000172229,9606.ENSP00000222254,9606.ENSP00000222573,9606.ENSP00000225983,9606.ENSP00000241337,9606.ENSP00000252595,9606.ENSP00000252809,9606.ENSP00000256759,9606.ENSP00000262850,9606.ENSP00000275525,9606.ENSP00000281821,9606.ENSP00000281834,9606.ENSP00000283147,9606.ENSP00000295228,9606.ENSP00000296522,9606.ENSP00000303208,9606.ENSP00000306991,9606.ENSP00000310721,9606.ENSP00000311905,…	NGFR,PIK3R2,ITGB8,HDAC5,GSTM2,SLC27A1,GDF15,FST,RRAGB,IGFBP1,EPHA4,TNFSF4,BMP6,INHBB,HPGD,PCSK9,HAS2,CYP7B1,LTBP4,WDTC1,FBN1,FLRT2,MEF2C,INSIG1,NR3C2,TGFBR2,CCN2,FOXO4,SPRY2,BMP2,SCNN1D,SLC26A6,CASTOR1,LPIN1,CITED1,FGFR2,TRIB3,LPXN,CALCOCO1,FKBP8,SOCS2,FOXC1,BCL11A,ENPP1
GO:1901617	Organic hydroxy compound biosynthetic process	14	172	0.61	0.0115	9606.ENSP00000228510,9606.ENSP00000254521,9606.ENSP00000261507,9606.ENSP00000279263,9606.ENSP00000301012,9606.ENSP00000310721,9606.ENSP00000322706,9606.ENSP00000344741,9606.ENSP00000347717,9606.ENSP00000360316,9606.ENSP00000370748,9606.ENSP00000380837,9606.ENSP00000401764,9606.ENSP00000491537	MVK,HSD17B7,MSMO1,TM7SF2,MVD,CYP7B1,HMGCS1,INSIG1,DHCR7,DHCR24,IDI1,LSS,CITED1,FDFT1
GO:0050810	Regulation of steroid biosynthetic process	9	70	0.81	0.0137	9606.ENSP00000252486,9606.ENSP00000264917,9606.ENSP00000283147,9606.ENSP00000296632,9606.ENSP00000344741,9606.ENSP00000347717,9606.ENSP00000354476,9606.ENSP00000368104,9606.ENSP00000473348	APOE,PDE8B,BMP6,STARD4,INSIG1,DHCR7,SREBF2,BMP2,H6PD
GO:0007167	Enzyme-linked receptor protein signaling pathway	30	641	0.37	0.0147	9606.ENSP00000172229,9606.ENSP00000222254,9606.ENSP00000222573,9606.ENSP00000252809,9606.ENSP00000256759,9606.ENSP00000275525,9606.ENSP00000281821,9606.ENSP00000283147,9606.ENSP00000284273,9606.ENSP00000295228,9606.ENSP00000296522,9606.ENSP00000311905,9606.ENSP00000329668,9606.ENSP00000332879,9606.ENSP00000334941,9606.ENSP00000351905,9606.ENSP00000356954,9606.ENSP00000357669,9606.ENSP00000363377,…	NGFR,PIK3R2,ITGB8,GDF15,FST,IGFBP1,EPHA4,BMP6,UBASH3B,INHBB,HPGD,LTBP4,SHC4,FLRT2,PTPRU,TGFBR2,CCN2,NPR1,FOXO4,MUSK,SPRY2,BMP2,CITED1,FGFR2,FAM83A,LPXN,FKBP8,SOCS2,EPHB6,FOXC1
GO:0044255	Cellular lipid metabolic process	38	918	0.31	0.0167	9606.ENSP00000215567,9606.ENSP00000218104,9606.ENSP00000222254,9606.ENSP00000222573,9606.ENSP00000228510,9606.ENSP00000241337,9606.ENSP00000245812,9606.ENSP00000247706,9606.ENSP00000252486,9606.ENSP00000252595,9606.ENSP00000261507,9606.ENSP00000296424,9606.ENSP00000296522,9606.ENSP00000301012,9606.ENSP00000303208,9606.ENSP00000304592,9606.ENSP00000322229,9606.ENSP00000322304,9606.ENSP00000322706,…	TECR,ABCD1,PIK3R2,ITGB8,MVK,GSTM2,ALKBH7,ABHD8,APOE,SLC27A1,MSMO1,BDH2,HPGD,MVD,PCSK9,FASN,FADS1,PORCN,HMGCS1,PNPLA2,TMEM189-UBE2V1,INSIG1,GPAA1,SCD,SLC44A5,ECHDC2,IDI1,LSS,GGT5,PLCD4,LPIN1,PNPLA6,PLCD1,SDR16C5,PIGY,CYP2E1,SOCS2,FDFT1
GO:0045596	Negative regulation of cell differentiation	31	685	0.35	0.0186	9606.ENSP00000210633,9606.ENSP00000225983,9606.ENSP00000256759,9606.ENSP00000261523,9606.ENSP00000281821,9606.ENSP00000281834,9606.ENSP00000281961,9606.ENSP00000284273,9606.ENSP00000286201,9606.ENSP00000297350,9606.ENSP00000324560,9606.ENSP00000324857,9606.ENSP00000325527,9606.ENSP00000344215,9606.ENSP00000344741,9606.ENSP00000344967,9606.ENSP00000345405,9606.ENSP00000357909,9606.ENSP00000359393,…	SEMA4G,HDAC5,FST,RORA,EPHA4,TNFSF4,TMEM178A,UBASH3B,FZD7,TNFRSF11B,ULK1,SEMA6D,FBN1,TP53INP1,INSIG1,SPRY4,SPRED3,SEMA6C,HMGB3,SPDEF,FOXO4,SPRY2,BMP2,NKX3-2,LBH,CITED1,TRIB3,LDLR,SPRY1,BCL11A,ENPP1
GO:0007155	Cell adhesion	39	965	0.3	0.0204	9606.ENSP00000222573,9606.ENSP00000231137,9606.ENSP00000231173,9606.ENSP00000239446,9606.ENSP00000273395,9606.ENSP00000281821,9606.ENSP00000284273,9606.ENSP00000286201,9606.ENSP00000307156,9606.ENSP00000325527,9606.ENSP00000329797,9606.ENSP00000331681,9606.ENSP00000332879,9606.ENSP00000334941,9606.ENSP00000341032,9606.ENSP00000346839,9606.ENSP00000350364,9606.ENSP00000351905,9606.ENSP00000356954,…	ITGB8,PCDHB7,PCDHB15,PCDHB10,BOC,EPHA4,UBASH3B,FZD7,LAMB2,FBN1,CADM1,DGCR6,FLRT2,PTPRU,WNT7B,FN1,NEGR1,TGFBR2,CCN2,TESK2,SLITRK1,TMEM8B,CDON,PCDHGA2,PCDHGA11,PCDHGA10,DSCAM,MAGI1,PARD3B,TENM1,FAT1,PCDHGB6,PCDHGA1,LPXN,KIRREL3,PCDHGB5,PCDHB9,CD99L2,PDLIM5
GO:1901652	Response to peptide	23	437	0.42	0.0214	9606.ENSP00000172229,9606.ENSP00000218388,9606.ENSP00000222254,9606.ENSP00000225983,9606.ENSP00000252595,9606.ENSP00000252818,9606.ENSP00000260302,9606.ENSP00000275525,9606.ENSP00000281821,9606.ENSP00000295228,9606.ENSP00000303208,9606.ENSP00000317971,9606.ENSP00000325527,9606.ENSP00000344741,9606.ENSP00000356954,9606.ENSP00000363377,9606.ENSP00000368411,9606.ENSP00000378920,9606.ENSP00000397908,…	NGFR,TIMP1,PIK3R2,HDAC5,SLC27A1,JUND,MMP13,IGFBP1,EPHA4,INHBB,PCSK9,WDTC1,FBN1,INSIG1,CCN2,FOXO4,SCNN1D,SLC26A6,LPIN1,CITED1,TRIB3,SOCS2,ENPP1
GO:0009725	Response to hormone	33	762	0.33	0.0217	9606.ENSP00000218388,9606.ENSP00000222254,9606.ENSP00000225983,9606.ENSP00000252595,9606.ENSP00000252818,9606.ENSP00000262768,9606.ENSP00000275525,9606.ENSP00000281834,9606.ENSP00000283147,9606.ENSP00000295228,9606.ENSP00000297350,9606.ENSP00000303208,9606.ENSP00000310721,9606.ENSP00000317971,9606.ENSP00000325527,9606.ENSP00000334941,9606.ENSP00000340874,9606.ENSP00000341032,9606.ENSP00000344741,…	TIMP1,PIK3R2,HDAC5,SLC27A1,JUND,TIMP2,IGFBP1,TNFSF4,BMP6,INHBB,TNFRSF11B,PCSK9,CYP7B1,WDTC1,FBN1,PTPRU,MEF2C,WNT7B,INSIG1,NR3C2,TGFBR2,CCN2,DHCR24,FOXO4,SCNN1D,SLC26A6,IDH1,LPIN1,CITED1,TRIB3,CALCOCO1,SOCS2,ENPP1
GO:0071375	Cellular response to peptide hormone stimulus	16	240	0.52	0.0228	9606.ENSP00000222254,9606.ENSP00000225983,9606.ENSP00000252595,9606.ENSP00000275525,9606.ENSP00000295228,9606.ENSP00000303208,9606.ENSP00000317971,9606.ENSP00000325527,9606.ENSP00000344741,9606.ENSP00000363377,9606.ENSP00000368411,9606.ENSP00000378920,9606.ENSP00000397908,9606.ENSP00000415416,9606.ENSP00000481249,9606.ENSP00000498074	PIK3R2,HDAC5,SLC27A1,IGFBP1,INHBB,PCSK9,WDTC1,FBN1,INSIG1,FOXO4,SCNN1D,SLC26A6,LPIN1,TRIB3,SOCS2,ENPP1
GO:0098742	Cell-cell adhesion via plasma-membrane adhesion molecules	17	267	0.5	0.0228	9606.ENSP00000231137,9606.ENSP00000231173,9606.ENSP00000239446,9606.ENSP00000329797,9606.ENSP00000351905,9606.ENSP00000366288,9606.ENSP00000378077,9606.ENSP00000381589,9606.ENSP00000381611,9606.ENSP00000383303,9606.ENSP00000403954,9606.ENSP00000406229,9606.ENSP00000428603,9606.ENSP00000431083,9606.ENSP00000435466,9606.ENSP00000478258,9606.ENSP00000478606	PCDHB7,PCDHB15,PCDHB10,CADM1,TGFBR2,SLITRK1,PCDHGA2,PCDHGA11,PCDHGA10,DSCAM,TENM1,FAT1,PCDHGB6,PCDHGA1,KIRREL3,PCDHGB5,PCDHB9
GO:0043434	Response to peptide hormone	20	355	0.45	0.0248	9606.ENSP00000218388,9606.ENSP00000222254,9606.ENSP00000225983,9606.ENSP00000252595,9606.ENSP00000252818,9606.ENSP00000275525,9606.ENSP00000295228,9606.ENSP00000303208,9606.ENSP00000317971,9606.ENSP00000325527,9606.ENSP00000344741,9606.ENSP00000356954,9606.ENSP00000363377,9606.ENSP00000368411,9606.ENSP00000378920,9606.ENSP00000397908,9606.ENSP00000401764,9606.ENSP00000415416,9606.ENSP00000481249,…	TIMP1,PIK3R2,HDAC5,SLC27A1,JUND,IGFBP1,INHBB,PCSK9,WDTC1,FBN1,INSIG1,CCN2,FOXO4,SCNN1D,SLC26A6,LPIN1,CITED1,TRIB3,SOCS2,ENPP1
GO:0048731	System development	110	3867	0.15	0.0254	9606.ENSP00000172229,9606.ENSP00000210633,9606.ENSP00000218104,9606.ENSP00000218388,9606.ENSP00000222139,9606.ENSP00000222254,9606.ENSP00000222573,9606.ENSP00000225983,9606.ENSP00000231137,9606.ENSP00000231173,9606.ENSP00000239446,9606.ENSP00000251768,9606.ENSP00000252486,9606.ENSP00000256367,9606.ENSP00000256759,9606.ENSP00000260302,9606.ENSP00000261523,9606.ENSP00000264607,9606.ENSP00000273395,…	NGFR,SEMA4G,ABCD1,TIMP1,EPOR,PIK3R2,ITGB8,HDAC5,PCDHB7,PCDHB15,PCDHB10,SLC4A5,APOE,TTC9,FST,MMP13,RORA,ASB1,BOC,SLC2A12,EPHA4,BMP6,DISP1,FZD7,INHBB,HPGD,TNFRSF11B,PCSK9,FASN,HAS2,MAP6,LAMB2,CYP7B1,SIDT2,RHOJ,SIX5,ZNF784,CRELD1,ULK1,SEMA6D,MAP1S,FBN1,PRX,SCN5A,CADM1,FLRT2,C3orf70,MEF2C,WNT7B,INSIG1,DNER,FN1,OPHN1,ERCC6,SH3PXD2A,NEGR1,TGFBR2,ZNF521,CCN2,SEMA6C,HTRA1,ADGRB3,DHCR24,GSN,SPDEF,LPAR1,HD…
GO:0010605	Negative regulation of macromolecule metabolic process	84	2760	0.18	0.0274	9606.ENSP00000217423,9606.ENSP00000218104,9606.ENSP00000218388,9606.ENSP00000222573,9606.ENSP00000225688,9606.ENSP00000225983,9606.ENSP00000242465,9606.ENSP00000245923,9606.ENSP00000252486,9606.ENSP00000252818,9606.ENSP00000256759,9606.ENSP00000260113,9606.ENSP00000262259,9606.ENSP00000262768,9606.ENSP00000264607,9606.ENSP00000266041,9606.ENSP00000279488,9606.ENSP00000281821,9606.ENSP00000281834,…	CST4,ABCD1,TIMP1,ITGB8,RASD1,HDAC5,SRGN,RTN2,APOE,JUND,FST,PI15,ZNF175,TIMP2,ASB1,ITIH4,DUSP6,EPHA4,TNFSF4,BMP6,UBASH3B,MAGEC1,DEPTOR,ZFYVE28,ZNF653,INHBB,PCSK9,ZNF439,CST1,CST2,ZNF491,SIX5,WDTC1,MXD4,MEF2C,TP53INP1,SPRY4,FN1,OPHN1,ERCC6,SPOCK3,SREBF2,MAGEC2,CCN2,DHCR24,AZIN2,SPDEF,MAGED2,HDAC6,SSX1,SPRY2,CCDC3,BMP2,RGCC,SIN3B,NKX3-2,SHOX2,CDKN2D,LBH,ZNF846,CST3,FOXP2,SATB1,CITED1,ARRB1,FGFR2,TRI…
GO:1901653	Cellular response to peptide	18	302	0.47	0.0274	9606.ENSP00000172229,9606.ENSP00000222254,9606.ENSP00000225983,9606.ENSP00000252595,9606.ENSP00000275525,9606.ENSP00000281821,9606.ENSP00000295228,9606.ENSP00000303208,9606.ENSP00000317971,9606.ENSP00000325527,9606.ENSP00000344741,9606.ENSP00000363377,9606.ENSP00000368411,9606.ENSP00000378920,9606.ENSP00000397908,9606.ENSP00000415416,9606.ENSP00000481249,9606.ENSP00000498074	NGFR,PIK3R2,HDAC5,SLC27A1,IGFBP1,EPHA4,INHBB,PCSK9,WDTC1,FBN1,INSIG1,FOXO4,SCNN1D,SLC26A6,LPIN1,TRIB3,SOCS2,ENPP1
GO:0009892	Negative regulation of metabolic process	89	2982	0.17	0.0298	9606.ENSP00000217423,9606.ENSP00000218104,9606.ENSP00000218388,9606.ENSP00000222573,9606.ENSP00000225688,9606.ENSP00000225983,9606.ENSP00000242465,9606.ENSP00000245923,9606.ENSP00000252486,9606.ENSP00000252595,9606.ENSP00000252818,9606.ENSP00000256759,9606.ENSP00000260113,9606.ENSP00000262259,9606.ENSP00000262768,9606.ENSP00000264607,9606.ENSP00000264917,9606.ENSP00000266041,9606.ENSP00000279488,…	CST4,ABCD1,TIMP1,ITGB8,RASD1,HDAC5,SRGN,RTN2,APOE,SLC27A1,JUND,FST,PI15,ZNF175,TIMP2,ASB1,PDE8B,ITIH4,DUSP6,EPHA4,TNFSF4,BMP6,UBASH3B,MAGEC1,DEPTOR,ZFYVE28,ZNF653,INHBB,PCSK9,ZNF439,CST1,CST2,ZNF491,SIX5,WDTC1,MXD4,MEF2C,TP53INP1,INSIG1,SPRY4,FN1,OPHN1,ERCC6,SPOCK3,SREBF2,MAGEC2,CCN2,DHCR24,AZIN2,SPDEF,MAGED2,HDAC6,SSX1,SPRY2,CCDC3,BMP2,RGCC,SIN3B,NKX3-2,SHOX2,CDKN2D,LBH,ZNF846,CST3,FOXP2,LPIN1,S…
GO:0032869	Cellular response to insulin stimulus	12	148	0.61	0.0298	9606.ENSP00000222254,9606.ENSP00000225983,9606.ENSP00000252595,9606.ENSP00000275525,9606.ENSP00000295228,9606.ENSP00000303208,9606.ENSP00000317971,9606.ENSP00000344741,9606.ENSP00000363377,9606.ENSP00000397908,9606.ENSP00000415416,9606.ENSP00000498074	PIK3R2,HDAC5,SLC27A1,IGFBP1,INHBB,PCSK9,WDTC1,INSIG1,FOXO4,LPIN1,TRIB3,ENPP1
GO:0007275	Multicellular organism development	117	4209	0.14	0.0316	9606.ENSP00000172229,9606.ENSP00000210633,9606.ENSP00000218104,9606.ENSP00000218388,9606.ENSP00000222139,9606.ENSP00000222254,9606.ENSP00000222573,9606.ENSP00000225983,9606.ENSP00000231137,9606.ENSP00000231173,9606.ENSP00000239446,9606.ENSP00000251768,9606.ENSP00000252486,9606.ENSP00000256367,9606.ENSP00000256759,9606.ENSP00000260302,9606.ENSP00000261523,9606.ENSP00000264607,9606.ENSP00000273395,…	NGFR,SEMA4G,ABCD1,TIMP1,EPOR,PIK3R2,ITGB8,HDAC5,PCDHB7,PCDHB15,PCDHB10,SLC4A5,APOE,TTC9,FST,MMP13,RORA,ASB1,BOC,SLC2A12,SEC24D,EPHA4,BMP6,DISP1,FZD7,ADAMTS3,INHBB,SMIM14,HPGD,TNFRSF11B,PCSK9,FASN,HAS2,MAP6,LAMB2,CYP7B1,SIDT2,RHOJ,SIX5,WDTC1,ZNF784,CRELD1,ULK1,SEMA6D,MAP1S,FBN1,PRX,SCN5A,CADM1,FLRT2,C3orf70,MEF2C,WNT7B,INSIG1,DNER,FN1,OPHN1,ERCC6,SH3PXD2A,NEGR1,TGFBR2,ZNF521,CCN2,SEMA6C,HTRA1,ADGR…
GO:0048856	Anatomical structure development	137	5117	0.13	0.033	9606.ENSP00000172229,9606.ENSP00000210633,9606.ENSP00000218104,9606.ENSP00000218388,9606.ENSP00000222139,9606.ENSP00000222254,9606.ENSP00000222573,9606.ENSP00000225983,9606.ENSP00000231137,9606.ENSP00000231173,9606.ENSP00000239446,9606.ENSP00000242465,9606.ENSP00000251768,9606.ENSP00000252486,9606.ENSP00000252818,9606.ENSP00000256367,9606.ENSP00000256759,9606.ENSP00000260302,9606.ENSP00000261523,…	NGFR,SEMA4G,ABCD1,TIMP1,EPOR,PIK3R2,ITGB8,HDAC5,PCDHB7,PCDHB15,PCDHB10,SRGN,SLC4A5,APOE,JUND,TTC9,FST,MMP13,RORA,ASB1,BOC,SLC2A12,IGFBP1,SEC24D,EPHA4,BMP6,DISP1,FZD7,ADAMTS3,INHBB,SMIM14,BDH2,HPGD,TNFRSF11B,ADAMTS15,PCSK4,PCSK9,FASN,HAS2,MAP6,LAMB2,CYP7B1,SIDT2,RHOJ,SIX5,WDTC1,ZNF784,CRELD1,ULK1,SEMA6D,MAP1S,FBN1,PRX,SCN5A,CADM1,DGCR6,FLRT2,PTPRU,C3orf70,MEF2C,WNT7B,INSIG1,SPRY4,DNER,FN1,OPHN1,ER…
GO:0019216	Regulation of lipid metabolic process	19	346	0.44	0.0427	9606.ENSP00000218104,9606.ENSP00000252486,9606.ENSP00000252595,9606.ENSP00000261523,9606.ENSP00000264917,9606.ENSP00000283147,9606.ENSP00000296632,9606.ENSP00000317971,9606.ENSP00000337701,9606.ENSP00000344741,9606.ENSP00000347717,9606.ENSP00000354476,9606.ENSP00000368102,9606.ENSP00000368104,9606.ENSP00000390265,9606.ENSP00000397908,9606.ENSP00000415416,9606.ENSP00000454071,9606.ENSP00000473348	ABCD1,APOE,SLC27A1,RORA,PDE8B,BMP6,STARD4,WDTC1,PNPLA2,INSIG1,DHCR7,SREBF2,CCDC3,BMP2,IDH1,LPIN1,TRIB3,LDLR,H6PD
GO:0060433	Bronchus development	4	10	1.3	0.0429	9606.ENSP00000341032,9606.ENSP00000351905,9606.ENSP00000363149,9606.ENSP00000391490	WNT7B,TGFBR2,SPDEF,AGR2
GO:0010033	Response to organic substance	81	2692	0.18	0.0461	9606.ENSP00000169298,9606.ENSP00000172229,9606.ENSP00000218388,9606.ENSP00000222139,9606.ENSP00000222254,9606.ENSP00000222573,9606.ENSP00000225983,9606.ENSP00000241337,9606.ENSP00000252595,9606.ENSP00000252809,9606.ENSP00000252818,9606.ENSP00000256759,9606.ENSP00000260302,9606.ENSP00000261523,9606.ENSP00000262768,9606.ENSP00000262850,9606.ENSP00000264703,9606.ENSP00000266041,9606.ENSP00000275525,…	ST6GAL1,NGFR,TIMP1,EPOR,PIK3R2,ITGB8,HDAC5,GSTM2,SLC27A1,GDF15,JUND,FST,MMP13,RORA,TIMP2,RRAGB,FNDC4,ITIH4,IGFBP1,DUSP6,EPHA4,TNFSF4,BMP6,FZD7,TFF2,INHBB,S100P,HPGD,TNFRSF11B,PCSK9,FASN,HAS2,CYP7B1,LTBP4,SIDT2,WDTC1,FBN1,FLRT2,PTPRU,MEF2C,WNT7B,ADCY2,TP53INP1,INSIG1,SPRY4,NR3C2,TGFBR2,SREBF2,CCN2,SCD,CTH,DHCR24,AKR1A1,GSN,FOXO4,LPAR1,HDAC6,SPRY2,BMP2,SCNN1D,CDKN2D,SLC26A6,CASTOR1,CXCR4,IDH1,LPIN1…
